# Supplementary material for: Development of TRIB3-Based Therapy as a Gene-Independent Approach to Treat Retinal Degenerative Disorders
Source: Int J Mol Sci. 2024 Apr 26;25(9):4716. doi: 10.3390/ijms25094716 (PMC11083933; doi:10.3390/ijms25094716)
Supplement: Supplementary file 1 [file ijms-25-04716-s001.zip]

Archive with 1 entries (1 files):
- ijms-2935559-supplementary.mp4
